# Supplementary material for: Characterization of a Cytopathogenic Reporter CSFV
Source: Viruses. 2021 Jun 23;13(7):1209. doi: 10.3390/v13071209 (PMC8310069; doi:10.3390/v13071209)
Supplement: Supplementary file 1 [file viruses-13-01209-s001.zip]

Archive with 1 entries (1 files):
- viruses-1246100-supplementary.pdf
